# Supplementary material for: Identification of Potential miRNA Biomarkers to Detect Hydrocortisone Administration in Horses
Source: Int J Mol Sci. 2023 Sep 25;24(19):14515. doi: 10.3390/ijms241914515 (PMC10572364; doi:10.3390/ijms241914515)
Supplement: Supplementary file 1 [file ijms-24-14515-s001.zip › Supplementary Figure S1.xlsx]

## Sheet: Sheet1
	Figure S1: Levels of miRNAs selected by RNA-seq after hydrocortisone administration by RT-qPCR.
