# Supplementary material for: Identification of Potential miRNA Biomarkers to Detect Hydrocortisone Administration in Horses
Source: Int J Mol Sci. 2023 Sep 25;24(19):14515. doi: 10.3390/ijms241914515 (PMC10572364; doi:10.3390/ijms241914515)
Supplement: Supplementary file 1 [file ijms-24-14515-s001.zip › Supplementary Figure S2.xlsx]

## Sheet: Sheet1
	chr20-23348												chr25-30007
	chrX-47606												miR-532-3p
	miR-206												miR-451
	miR-1												miR-7
	chr3-32616												miR-144
	miR-122												chr7-42879
	chr7-41424												miR-142-3p
													let-7a
													miR-200b
	Figure S2: Levels of miRNAs selected by RNA-seq during endogenous hydrocortisone elevation by RT-qPCR.
