# Supplementary material for: Identification of Potential miRNA Biomarkers to Detect Hydrocortisone Administration in Horses
Source: Int J Mol Sci. 2023 Sep 25;24(19):14515. doi: 10.3390/ijms241914515 (PMC10572364; doi:10.3390/ijms241914515)
Supplement: Supplementary file 1 [file ijms-24-14515-s001.zip › Supplementary Table S1.xlsx]

## Sheet: Sheet2 (2)
	Table S1. Mature miRNA sequences and primers for RT-qPCR.
	miRNAs	Mature miRNA sequence (5´-3´)	Primer sequence (5´-3´)
	miR-191a	CAACGGAAUCCCAAAAGCAGCUG	CAACGGAATCCCAAAAGCAGCTG
	let-7g	UGAGGUAGUAGUUUGUACAGUU	TGAGGTAGTAGTTTGTACAGTT
	miR-128	UCACAGUGAACCGGUCUCUUU	TCACAGTGAACCGGTCTCTTT
	miR-146a	UGAGAACUGAAUUCCAUGGGUU	TGAGAACTGAATTCCATGGGTT
	chr3-33188	GCCGCCGCCGCCGCCGCCG	GCCGCCGCCGCCGCCGCCG
	chrX-47614	CUACCCAGAAGGUGCCGAAUA	CTACCCAGAAGGTGCCGAATA
	chr20-23348	CCCCCGGCCCCGCCCGCC	CCCCCGGCCCCGCCCGCC
	chrX-47606	CUACCCAGAUGGCACCGACUA	CTACCCAGATGGCACCGACTA
	miR-133a	UUUGGUCCCCUUCAACCAGCUG	TTTGGTCCCCTTCAACCAGCTG
	miR-206	UGGAAUGUAAGGAAGUGUGUGG	TGGAATGTAAGGAAGTGTGTGG
	miR-1	UGGAAUGUAAAGAAGUAUGUAU	TGGAATGTAAAGAAGTATGTAT
	chr3-32616	CGCCCGCUCUCCUCUCCU	CGCCCGCTCTCCTCTCCT
	miR-122	UGGAGUGUGACAAUGGUGUUUG	TGGAGTGTGACAATGGTGTTTG
	chr7-41424	AGGGGCUGGCCCCGUGGCUGAGU	AGGGGCTGGCCCCGTGGCTGAGT
	chr25-30007	UUUCCUCUUCAUCUCCCU	TTTCCTCTTCATCTCCCT
	miR-532-3p	CCUCCCACACCCAAGGCUUGCA	CCTCCCACACCCAAGGCTTGCA
	miR-451	AAACCGUUACCAUUACUGUGUU	AAACCGTTACCATTACTGTGTT
	miR-7	UGGAAGACUAGUGAUUUUGUUGU	TGGAAGACTAGTGATTTTGTTGT
	miR-144	UACAGUAUAGAUGAUGUACU	TACAGTATAGATGATGTACT
	chr7-42879	GAAGCUCACAGUCUAGUUG	GAAGCTCACAGTCTAGTTG
	miR-142-3p	UGUAGUGUUUCCUACUUUAUGGA	TGTAGTGTTTCCTACTTTATGGA
	let-7a	UGAGGUAGUAGGUUGUAUAGUU	TGAGGTAGTAGGTTGTATAGTT
	miR-200b	UAAUACUGCCUGGUAAUGAUGA	TAATACTGCCTGGTAATGATGA
