# Supplementary material for: Identification of Potential miRNA Biomarkers to Detect Hydrocortisone Administration in Horses
Source: Int J Mol Sci. 2023 Sep 25;24(19):14515. doi: 10.3390/ijms241914515 (PMC10572364; doi:10.3390/ijms241914515)
Supplement: Supplementary file 1 [file ijms-24-14515-s001.zip › Supplementary Table S2.xlsx]

## Sheet: Sheet2 (3)
	Table S2. Standard oligonucleotides for RT-qPCR.
	miRNAs	Sequence (5´-3´)
	cel-miR-39	AGGCAGTGGTATCAACGCAGAGTACTTTTTTTTTTTTTTTTTTTTTTTTTTTTTTCAAGCTGATTTACACCCGGTGA
	miR-191a	AGGCAGTGGTATCAACGCAGAGTACTTTTTTTTTTTTTTTTTTTTTTTTTTTTTTCAGCTCTTTTGGGATTCCGTTG
	let-7g	AGGCAGTGGTATCAACGCAGAGTACTTTTTTTTTTTTTTTTTTTTTTTTTTTTTTAACTGTACAAACTACTACCTCA
	miR-128	AGGCAGTGGTATCAACGCAGAGTACTTTTTTTTTTTTTTTTTTTTTTTTTTTTTTAAAGAGACCGGTTCACTGTGA
	miR-146a	AGGCAGTGGTATCAACGCAGAGTACTTTTTTTTTTTTTTTTTTTTTTTTTTTTTTAACCCATGGAATTCAGTTCTCA
	chr3-33188	AGGCAGTGGTATCAACGCAGAGTACTTTTTTTTTTTTTTTTTTTTTTTTTTTTTTCGGCGGCGGCGGCGGCGGC
	chrX-47614	AGGCAGTGGTATCAACGCAGAGTACTTTTTTTTTTTTTTTTTTTTTTTTTTTTTTTATTCGGCACCTTCTGGGTAG
	chr20-23348	AGGCAGTGGTATCAACGCAGAGTACTTTTTTTTTTTTTTTTTTTTTTTTTTTTTTGGCGGGCGGGGCCGGGGG
	chrX-47606	AGGCAGTGGTATCAACGCAGAGTACTTTTTTTTTTTTTTTTTTTTTTTTTTTTTTTAGTCGGTGCCATCTGGGTAG
	miR-133a	AGGCAGTGGTATCAACGCAGAGTACTTTTTTTTTTTTTTTTTTTTTTTTTTTTTTCAGCTGGTTGAAGGGGACCAAA
	miR-206	AGGCAGTGGTATCAACGCAGAGTACTTTTTTTTTTTTTTTTTTTTTTTTTTTTTTCCACACACTTCCTTACATTCCA
	miR-1	AGGCAGTGGTATCAACGCAGAGTACTTTTTTTTTTTTTTTTTTTTTTTTTTTTTTATACATACTTCTTTACATTCCA
	chr3-32616	AGGCAGTGGTATCAACGCAGAGTACTTTTTTTTTTTTTTTTTTTTTTTTTTTTTTAGGAGAGGAGAGCGGGCG
	miR-122	AGGCAGTGGTATCAACGCAGAGTACTTTTTTTTTTTTTTTTTTTTTTTTTTTTTTCAAACACCATTGTCACACTCCA
	chr7-41424	AGGCAGTGGTATCAACGCAGAGTACTTTTTTTTTTTTTTTTTTTTTTTTTTTTTTCACTCAGCCACGGGGCCAGCCCCT
	chr25-30007	AGGCAGTGGTATCAACGCAGAGTACTTTTTTTTTTTTTTTTTTTTTTTTTTTTTTAGGGAGATGAAGAGGAAA
	miR-532-3p	AGGCAGTGGTATCAACGCAGAGTACTTTTTTTTTTTTTTTTTTTTTTTTTTTTTTTGCAAGCCTTGGGTGTGGGAGG
	miR-451	AGGCAGTGGTATCAACGCAGAGTACTTTTTTTTTTTTTTTTTTTTTTTTTTTTTTAACACAGTAATGGTAACGGTTT
	miR-7	AGGCAGTGGTATCAACGCAGAGTACTTTTTTTTTTTTTTTTTTTTTTTTTTTTTTACAACAAAATCACTAGTCTTCCA
	miR-144	AGGCAGTGGTATCAACGCAGAGTACTTTTTTTTTTTTTTTTTTTTTTTTTTTTTTAGTACATCATCTATACTGTA
	chr7-42879	AGGCAGTGGTATCAACGCAGAGTACTTTTTTTTTTTTTTTTTTTTTTTTTTTTTTCAACTAGACTGTGAGCTTC
	miR-142-3p	AGGCAGTGGTATCAACGCAGAGTACTTTTTTTTTTTTTTTTTTTTTTTTTTTTTTTCCATAAAGTAGGAAACACTACA
	let-7a	AGGCAGTGGTATCAACGCAGAGTACTTTTTTTTTTTTTTTTTTTTTTTTTTTTTTAACTATACAACCTACTACCTCA
	miR-200b	AGGCAGTGGTATCAACGCAGAGTACTTTTTTTTTTTTTTTTTTTTTTTTTTTTTTTCATCATTACCAGGCAGTATTA
